# Supplementary material for: Pre- and post-weaning scours in southeastern Australia: A survey of 22 commercial pig herds and characterisation of Escherichia coli isolates
Source: PLoS One. 2017 Mar 8;12(3):e0172528. doi: 10.1371/journal.pone.0172528 (PMC5342203; doi:10.1371/journal.pone.0172528)
Supplement: S3 File — (XLSX) [file pone.0172528.s003.xlsx]

## Sheet: Sheet1
Farm Code	Breed/Genetics	No. Sows	Farm production type	Housing type sampled	No. production sites	No. Production buildings	Size farm (acres)	Other livestock	Other livestock	Other/crops	Crops	Approx. piglets weaned per wk	No. pigs weaner Pen	No. pigs weaner shed	Weaner groups housed	Farrowing system	Scours during suckling	Scours during Post-weaning	Vaccination for sows (Yes/No)	Sow vaccinated for E. coli	Sow vaccines given (E. coli)	Sow vaccines given (other than E. coli)	Vaccination for Suckers (Yes/No)	Suckers vaccines given (for E. coli)	Suckers vaccines given (other than E. coli)	Suckers given antibiotics/acid/supplements	Vaccination for weaners (Yes/No)	Weaner vaccines given (list)	Weaner antibiotics/acids given (list)	Weaner feed type	Additives in feed	Additives in feed (antibiotics, acid, blood plasma)	Additives other than antibiotics	Food producer	Water type	Antibiotics in water	Antibiotics added to water	Recent diseases	Recent diseases	Natural mating	Natural mating	AI (Yes/No)	AI source (list)	Weaners per pen/eco shelter	Size of weaner pen	Bedding in weaner pen (Yes/No)	Type of bedding (list)	Bedding in sucker pen	Flooring
NSW1	Large white x Landrace (few Duroc)	350	Mixed (indoor intensive + Eco shelters)	Mixed (indoor intensive + Eco shelters)	1	11	600	Sheep	Yes	Yes	Peas, wheat	175	350	350	Age	Batch	Yes	Yes	Yes	No	None	Parvovirus (Porcine parvac), wormer, drenches for parasites (occasionally)	Yes	None	Mycoplasma	None			None	Milled and mixed on farm	Yes	Blood plasma	Skim milk	Buys in commerical feed and makes own		No	None	No	2-3 yrs ago F4 (K88) E. coli	Yes	Own boars	Yes	Rivalea, CEFN	300	Large pen	Yes	Rice hulls	Yes	Concerete and dirt
VIC1	Large white x Landrace	1400	Mixed (indoor intensive + Eco shelters)	Mixed (indoor intensive + Eco shelters)	2	11	250	No	No	Yes	Barley	440	440	440	Age	Batch	Yes	Yes					Yes	None	Mycoplasma (M+PAC), PVC2 (CircoFLEX)	Baycox	Yes	None	Chlortetracycline, Formin (prebiotic)	Liquid and pellets, own feed mill (with other farmers), mill and mix own pellets	Yes	None	Milk by-products	Own feed mill	Creek (river)	No	No	No	No	Yes	Own boars	Yes	CEFN	440	Eco shelter/large pen	Yes	Rice hulls and straw		Concrete
VIC6	PIC	380	Indoor intensive	Indoor intensive	1	9	5500	Sheep	Yes	Yes	Wheat, peas, barley (half crop, half pasture)	160	20	18-25 per pen	Age, sex and size	Batch	Yes	Yes	Yes	No	None	Glassers disease, dysentery	Yes	None	None	Baycox	Yes	PVC2 (CircoFLEX)	Linco-Spectin	Creep feed Oink (first 4 days), then 4 days Squeal National Feed solutions, then weaner diet (Ridley)	Yes	Acids	None	Ridley and National Feed Solutions	Channel and boar	No	None	No	3 yrs ago Glassers disease	Yes	Own boars	Yes	PIC	20	Medium pen	No	None	No	Concrete and plastic mesh
VIC2	Large white x Landrace	2000	Indoor intensive	Indoor intensive	1	12	640	Sheep	Yes	Yes	Cropping	900	300	900	Age	Batch	Yes	Yes	Yes	Yes	EcoVac LE, E. coli autogenous vaccine	Mycoplasma (RespiSURE MH/HPS), parvovirus (Porcine parvac)	Yes	None	PVC2 (CircoFLEX)	None	No	None	Chlortetracycline	Milled and mixed on farm, dry mash (first 3 days), then liquid feed	Yes	Antibiotics	None	Buys in commerical feed and makes own	Channel	No	None	Yes	Currently possible Salmonella in grower phase. Ileitis (6 months ago, in pigs 8+ wks of age)	Yes	Own boars	Yes	CEFN	200	Large pen	No	None	No	Concrete and plastic mesh
VIC3	Large white x Landrace (few Duroc)	480	Mixed (indoor intensive + Eco shelters)	Mixed (indoor intensive + Eco shelters)	1	9		Cattle	Yes			175	700	700	Age	Batch	Yes	No	Yes	Yes	Neovac, E. coli 0149 milk vaccine			None	None	None	Yes	None	Baycox (toltrazuril)	Elite Grunt 1000	Yes	None	None	National Feed Solutions	Channel	Yes	Selko (organic acids), amoxicillin	Yes	Recently Greasy pig and Erysipelas	Yes	Own boars	Yes	SA Sabor	700	Eco shelter	Yes	Straw	No	Concerete and dirt
VIC4	PIC	1200	Mixed (indoor intensive + Eco shelters)	Mixed (indoor intensive + Eco shelters)	10	21	100	No	No	No	None	480	240	240	Age	Batch	No	No	Yes	Yes	Ecovac	Glassers disease, PVC2 (CircoFLEX), combined parvovirus, leptospirosis and erysipelas (PLE vaccine)	Yes	None	PVC2 (CircoFLEX)	None	No	None	None	Ultra wean (first week), then Weaner One	Yes	None	Powder milk	Ridley	Dam and boar	Yes	Selko	No	No	No	No	Yes	PIC	240	Eco shelter	Yes	Straw	No	Concrete
VIC5	PIC	400	Indoor intensive	Indoor intensive	1	5		Sheep	Yes	No	None	190	30	175	Age	Continuous flow	No	No						None	None	None			Selko (organic acids), Amoxicillin	Nutrena Creep feed	Yes	Acids	None	Ridley	Dam and boar	Yes	Selko, amoxicillin	No	No (high health herd)	Yes	Own boars	Yes	AI from own boars kept on site	30	Medium pen	No	None	No	Concrete and plastic mesh
SA1	Large white x Landrace (few Duroc)	500	Indoor intensive	Indoor intensive	2	9	25	No	No	No	None	200	200	200	Age and size	Batch	Sometimes	Sometimes	Yes	No	None	PVC2 (CircoFLEX), Mycoplasma (RespiSURE MH/HPS)	Yes	None	Mycoplasma (RespiSURE MH/HPS)	Iron injection, Penicillin, Draxxin (tulathromycin), Baycox (toltrazuril), veanavite milk powder supplement	Yes	Mycoplasma (RespiSURE MH/HPS)	Draxxin (tulathromycin), Selko, Chlortetracycline	Creep Piglet 800, Piglet silk 818	Yes	Antibiotics	Powder milk	Lanche Mills		Yes	Selko, amoxicillin, chlortetracycline	No	No (high health herd)	Yes	Own boars	Yes	AI from own boars kept at Sabor SA	20	Medium pen	No	None	No	Concrete and plastic mesh
NSW3	Large white x Landrace	220	Indoor intensive	Indoor intensive	3	3	600	Cattle	Yes	Yes	Half crop, half pasture	50	50	20-70 per pen	Age	Batch	Sometimes	Sometimes	Yes	Yes	Neovac	Combined parvovirus, leptospirosis and erysipelas (PLE vaccine), wormer	Yes	None	None	Neomycin (only if scouring), Penicillin if injured	No	None	None	Weaner diet	Yes	None	Powder milk	National Feed Solutions	Dam and boar	No	None	No	No	No	No	Yes	QLD Eastern genetics (pure breed and shot gun mix)	40	Medium pen	No	None	No	Concrete and plastic mesh
NSW5	PIC	3100	Indoor intensive	Indoor intensive	2	12	1000	Sheep, cattle	Yes	Yes	Grain, canola	450	50	50 per pen	Age	Batch	Yes	Yes	Yes	Yes	Ecovac, autogenous vaccine	Parvovirus, Streptococcus, Glassers disease, Greasy pig disease	Yes	Milk vaccine for O139 E. coli	None	None	No	None	None	Starter weaner creep diet	Yes	Blood plasma	Dog food scraps	Ridley	Dam	No	None	Yes	Erysipelas	No	No	Yes	Bendigo 95% porksource	50	Medium pen	No	None	No	Concrete and plastic mesh
NSW2	Large white x Landrace	1100	Mixed (indoor intensive + Eco shelters)	Indoor intensive	3	12		Sheep	Yes	Yes	Canola, wheat		25	400	Age	Batch	Yes	Yes	Yes	Yes	Ecovac (3wks before weaning)	Combined parvovirus, leptospirosis and erysipelas (PLE vaccine), PVC2 (CircoFLEX)	Yes	Milk vaccine F4 (K88) E. coli, O139 E. coli	PVC2 (CircoFLEX)	None	No	None	None	Pellet	No	None	None	Lienerts	Bore	Yes	Selko, amoxicillin	Yes	E. coli O139	No	No	Yes	100% self AI	16	Medium pen	No	None	No	Concrete and plastic mesh
NSW4	Large white x Landrace	100	Indoor intensive	Indoor intensive	1	4	10	No	No	No	None		10	8-12 per pen	Age	Batch	No	No	No	No	None	None	No	None	None	None	No	None	None	Pellet	No	None	None	Vellas stock feed	Town	No	No	No	No					10	Small pen	No	None	No	Compressed plywood and metal mesh
NSW6	Large white x Landrace (few Duroc)	45	Mixed (indoor intensive + Eco shelters)	Indoor intensive	1	3	300	Sheep, cattle	Yes	No	None	30	10	8-12 per pen	Age, sex and size	Batch	Yes	Yes	Yes	Yes	E.coli	Parvovirus, coccidiosis	Yes	None	None	Iron injection	Yes	Mycoplasma, Lawsonia, Pneumonia	None	Weaner creep diet	No	None	None	Vellas stock feed	Bore	Yes	Amoxicillin, Linco-Spectin	Yes	Lawsonia, Pneumonia	Yes	Own boars	Yes	PIC, own boars	10	Small pen	No	None	No	Compressed plywood and metal mesh
VIC7	Large white x Landrace, Duroc, Hampshire, Saddleback	100	Free range	Free range	1	1	500	Sheep, cattle	Yes	Yes	Hay	20	65	65	Age (kept in paddock with parents)	Batch	Sometimes	No	Yes	No	None	Combined parvovirus, leptospirosis and erysipelas (PLE vaccine)	No	None	None	Iron injection	Yes	Erysipelas, Pneumonia	None	Pellet weaner creep diet	Yes	None	Grass in paddock and milk by-products	Rivalea	Bore	Yes	No	Yes	Diamond Erysipelas (6 months ago)	Yes	Own boars	No	AI from own boars kept on site	65	A paddock/large pen	Yes	Rice hulls and straw	Yes	Dirt and grass
VIC8	Large white x Landrace (few Duroc)	600	Indoor intensive	Indoor intensive	3	7	240	Sheep, cattle	Yes	Yes	Oats	167	380	1900	Age, sex and size	Batch	Yes	No	Yes	Yes	Ecovac	Combined parvovirus, leptospirosis and erysipelas (PLE vaccine), Glassers disease	No	None	None	None	Yes	PVC2 (CircoFLEX), Enterisol (Lawsonia or Salmonella)	None	Early weaner creep to creep feed	No	None	None	Ridley	Dam	Yes	Amoxicillin	Yes	Glassers disease, Erysipelas (12 months ago)			Yes	Pork Stalks (80%)	25	Medium pen	No	None	No	Plastic mesh
VIC9	PIC	480	Mixed (indoor intensive + Eco shelters)	Mixed (indoor intensive + Eco shelters)	1	20	70	Cattle	Yes	No	None	250	230	230	Age, sex and size	Batch	Yes	Sometimes	Yes	Yes	Ecovac	Glassers disease (autonomous vaccine)	No	None	None	None	Yes	Mycoplasma, PVC2 (CircoFLEX)	None	Super creep, Creep Weaner One (10-12 different diets)	Yes	Blood plasma	None	Own feed mill	Irrigation (channel)	Yes	Amoxicillin	Yes	Currently Oedema disease (females, 6-12 wks of age, 1-2 are dying per wk)	Yes	Own boars	Yes	Mini tube - extender	230	Eco shelter/large pen	Yes	Straw and wheat	No
VIC10	PIC	1200	Indoor intensive	Indoor intensive	6	9	380	No	No	Yes	Canola	230	420	2200	Age, sex and size	Batch	Sometimes	Sometimes	Yes	Yes	Ecovac	Glassers disease, combined parvovirus, leptospirosis and erysipelas (PLE vaccine)	Yes	None	PVC2 (CircoFLEX)	None	Yes	None	Acids, Selko, Sol-U-Mox (amoxicillin), Bomox LA (amoxicillin)	Creep (1st wk), then Weaner One	No	None	None	Ridley	Bore	Yes	Selko, Sol-U-Mox (amoxicillin)	No	No	Yes	Own boars	Yes	PIC	420	Large room	No	None	No	Plastic mesh
NSW8	Large white x Landrace, APP 15 Herd, Prime Growers	20000	Mixed (indoor intensive + Eco shelters)	Indoor intensive		27	10000	Sheep, cattle	Yes	Yes	Wheat, barley	820	1000	4000	Age, sex and size	Batch	Yes	No	Yes	Yes	E. coli	PVC2 (CircoFLEX), Combined parvovirus, leptospirosis and erysipelas (PLE vaccine), Pasteurella, Mycoplasma, Actinobacillus pleuropneumonia (APP), Glassers disease, Greasy pig disease	No	None	None	None	No	None	None	Low protein, high fibre diet	Yes	Acids	None	Own feed mill	River	No	None	No	No (not since 2012)	No	No	Yes	100% AI (300 boars NSW stud)	40	Medium pen	No	None	No	Concrete
NSW7	Large white x Landrace	199	Indoor intensive	Indoor intensive	1	4	800	Sheep	Yes	Yes	Wheat	70	30	200	Age and size	Continuous flow	Sometimes	Sometimes	Yes	Yes	Ecovac	Combined parvovirus, leptospirosis and erysipelas (PLE vaccine)	Yes	None	Pneumonia	Iron injection	No	None	Tylan 50 (tylosin)	Pellets for first 2 wks, then Barastoc (Ridley)	Yes	Antibiotics	None	Ridley	Dam	No	None	Yes	External parasites every few years, sometimes Actinobacillus APP, Pneumonia, Greasy pig and Pityriasis rosea	No	Own boars	Yes	All freah 90% semen, Towoomba supplier	25	Medium pen	Yes	Rice hulls and wood shavings	No	Concrete and plastic mesh
NSW9	Large white x Landrace	199	Indoor intenstive	Indoor intenstive	1	5	1600	Sheep	Yes	Yes	Canola, wheat, lupin	100	200	200	Age and size	Batch	Yes	Sometimes	Yes	Yes	E. coli autogenous vaccine	Combined parvovirus, leptospirosis and erysipelas (PLE vaccine)	No	None	None	None	Yes	Erysipelas, E. coli	None	Creep feed	No	None	None	Buys in commerical feed and makes own (National feed solutions)	Town and Bore	No	None	Yes	Erysipelas (5-6 months ago)	Yes	Own boars	Yes	SA Sabor (sometimes), own boars	15	Small pen	No	None	No	Compressed plywood and metal mesh
SA2	Large white x Landrace, Duroc, Hampshire	170	Mixed (indoor intensive + Eco shelters)	Mixed (indoor intensive + Eco shelters)	1	9	240	Sheep	Yes	Yes	Cropping	75	280	280	Age	Batch	Sometimes	Sometimes	Yes	Yes	Neovac	Combined parvovirus, leptospirosis and erysipelas (PLE vaccine)	Yes	None	None	Tribrissen (trimethoprim sulfadiazine), Excenel (ceftiofur)	No	None	None	Laucke Mill and Home mix	Yes	Antibiotics	None	Larcks	Town and Bore	No	None	No	No			Yes	Future Pork	280	Eco shelter/large pen	Yes	Straw and barley	No	Concrete
SA3		300	Mixed (indoor intensive + Eco shelters)	Mixed (indoor intensive + Eco shelters)	1	16	140	No	No	No	None	87	170	170	Age and size	Batch	Yes	Sometimes	Yes	Yes	Neovac	Parvovirus (Porcine parvac), erysipelas	Yes	None	Mycoplasma (RespiSURE)	Baycox	Yes	Mycoplasma (RespiSURE), PVC2 (CircoFLEX)	None	Laucke Mill	No	None	None	Lauche	Town	Yes	Amoxicillin	No	No	No	No	Yes	AI from own boars kept off site	170	Eco shelter/large pen	Yes	Straw	No
[truncated: 16 more columns]
