# Supplementary material for: Pre- and post-weaning scours in southeastern Australia: A survey of 22 commercial pig herds and characterisation of Escherichia coli isolates
Source: PLoS One. 2017 Mar 8;12(3):e0172528. doi: 10.1371/journal.pone.0172528 (PMC5342203; doi:10.1371/journal.pone.0172528)
Supplement: S4 File — (XLSX) [file pone.0172528.s004.xlsx]

## Sheet: ETEC results
Sample No.	Farm code	Pre/Post-weaned	Faecal Score	Diarrhoea (Y/N)	F4	F18	F5	F6	F41	STa	STb	LT	Stx2e
PECS 387	NSW1	Post	3	No	0	0	0	1	0	0	0	0	0	1=positive
PECS 388	NSW1	Post	3	No	0	1	0	1	0	0	0	0	0	0=negative
PECS 389	NSW1	Post	3	No	1	0	0	0	0	0	1	1	0
PECS 393	NSW1	Post	1	No	1	0	0	0	0	0	0	1	0
PECS 395	NSW1	Post	3	No	0	1	0	0	0	0	0	0	0
PECS 397	NSW1	Post	1	No	1	0	0	0	0	0	0	1	0
PECS 423	VIC1	Post	3	No	1	0	0	0	0	1	1	0	0
PECS 424	VIC1	Post	3	No	1	0	0	0	0	1	0	0	0
PECS 425	VIC1	Post	3	No	0	0	1	0	0	1	0	0	0
PECS 426	VIC1	Post	3	No	0	0	1	0	0	1	0	0	0
PECS 427	VIC1	Post	1	No	0	0	0	0	0	0	0	0	0
PECS 428	VIC1	Post	3	No	0	0	1	0	0	1	0	0	0
PECS 429	VIC1	Post	3	No	1	0	0	0	0	1	0	0	0
PECS 430	VIC1	Post	4	No	0	0	1	0	0	1	0	0	0
PECS 431	VIC1	Post	3	No	0	0	1	0	0	1	0	0	0
PECS 432	VIC1	Post	3	No	0	0	1	0	0	1	0	0	0
PECS 433	VIC1	Post	3	No	0	0	1	0	0	1	0	0	0
PECS 434	VIC1	Post	3	No	0	0	1	0	0	1	0	0	0
PECS 435	VIC1	Post	3	No	0	0	0	0	0	1	0	0	0
PECS 438	VIC1	Post	3	No	1	0	1	0	0	1	0	0	0
PECS 440	VIC1	Post	3	No	0	0	1	0	0	1	0	0	0
PECS 441	VIC1	Post	3	No	1	0	0	0	0	1	1	0	0
PECS 442	VIC1	Post	3	No	1	0	0	0	0	1	1	0	0
PECS 443	VIC1	Post	1	No	0	0	0	0	0	0	0	0	0
PECS 444	VIC1	Post	3	No	0	0	1	0	0	1	0	0	0
PECS 445	VIC1	Post	3	No	1	0	0	0	0	1	0	0	0
PECS 446	VIC1	Post	3	No	1	0	0	0	0	1	0	0	0
PECS 447	VIC1	Post	3	No	0	0	0	0	0	0	0	0	0
PECS 448	VIC1	Post	3	No	0	0	0	0	0	0	0	0	0
PECS 449	VIC1	Post	3	No	0	0	1	0	0	1	0	0	0
PECS 450	VIC1	Post	3	No	0	0	1	0	0	1	0	0	0
PECS 451	VIC1	Post	3	No	0	0	0	0	0	1	0	0	0
PECS 452	VIC1	Post	3	No	1	0	1	0	0	1	0	0	0
PECS 453	VIC1	Post	3	No	0	0	1	0	0	1	0	0	0
PECS 454	VIC1	Post	3	No	0	0	1	0	0	1	0	0	0
PECS 455	VIC1	Post	3	No	0	0	0	0	0	1	0	0	0
PECS 456	VIC1	Post	3	No	1	0	1	0	0	1	0	0	0
PECS 457	VIC1	Post	3	No	0	0	1	0	0	1	0	0	0
PECS 458	VIC1	Post	3	No	0	0	1	0	0	1	0	0	0
PECS 459	VIC1	Post	3	No	0	0	1	0	0	1	0	0	0
PECS 461	VIC1	Post	3	No	0	0	1	0	0	1	0	0	0
PECS 465	VIC1	Post	3	No	0	0	1	0	0	1	0	0	0
PECS 466	VIC1	Post	3	No	1	0	0	0	0	1	0	0	0
PECS 467	VIC1	Post	3	No	0	0	0	0	0	0	0	0	0
PECS 468	VIC1	Post	3	No	0	0	0	0	0	0	0	0	0
PECS 469	VIC1	Post	3	No	0	0	1	0	0	1	0	0	0
PECS 470	VIC1	Post	3	No	1	0	1	0	0	0	1	0	0
PECS 471	VIC1	Post	3	No	1	0	1	0	0	0	1	0	0
PECS 477	VIC2	Post	3	No	1	0	1	0	0	0	1	1	0
PECS 478	VIC2	Post	3	No	1	0	1	0	0	0	1	1	0
PECS 483	VIC2	Post	4	No	0	1	0	0	0	0	0	0	0
PECS 484	VIC2	Post	4	No	0	0	0	0	0	0	0	0	0
PECS 485	VIC2	Post	3	No	0	0	0	0	0	0	0	0	0
PECS 486	VIC2	Post	4	No	0	0	0	0	0	0	0	0	0
PECS 487	VIC2	Post	5	No	0	0	0	0	0	0	0	0	0
PECS 488	VIC2	Post	5	No	0	0	0	0	0	0	0	0	0
PECS 489	VIC2	Post	4	No	0	0	0	0	0	0	0	0	0
PECS 490	VIC2	Post	3	No	0	0	0	0	0	0	0	0	0
PECS 491	VIC2	Post	5	Yes	0	0	0	0	0	0	0	0	0
PECS 492	VIC2	Post	3	No	0	0	0	0	0	0	0	0	0
PECS 493	VIC2	Post	4	No	0	0	0	0	0	0	0	0	0
PECS 494	VIC2	Post	5	Yes	0	0	0	0	0	0	0	0	0
PECS 495	VIC2	Post	5	Yes	0	0	0	0	0	0	0	0	0
PECS 496	VIC2	Post	5	Yes	1	0	0	0	0	1	1	1	0
PECS 497	VIC2	Post	4	No	0	0	0	0	0	0	1	0	0
PECS 498	VIC2	Post	3	No	1	0	0	0	0	1	1	1	0
PECS 504	VIC2	Post	3	No	0	0	0	0	0	0	0	0	0
PECS 506	VIC2	Post	3	No	1	0	0	0	0	1	1	1	0
PECS 508	VIC2	Post	5	Yes	1	0	0	1	0	0	1	1	0
PECS 509	VIC2	Post	4	No	0	0	0	0	0	0	1	0	0
PECS 510	VIC2	Post	3	No	0	0	0	0	0	0	1	0	0
PECS 511	VIC2	Post	4	No	0	0	0	0	0	1	1	1	0
PECS 512	VIC2	Post	3	No	0	0	0	1	0	0	1	0	0
PECS 513	VIC2	Post	5	Yes	1	0	0	0	0	0	0	0	0
PECS 514	VIC2	Post	5	Yes	0	0	0	1	0	0	1	0	0
PECS 515	VIC2	Post	5	Yes	0	0	0	1	0	0	1	1	0
PECS 516	VIC2	Post	3	No	0	0	0	0	0	1	1	1	0
PECS 517	VIC2	Post	3	No	1	0	0	1	0	0	1	1	0
PECS 518	VIC2	Post	5	Yes	0	0	0	0	0	0	0	0	0
PECS 519	VIC2	Post	5	Yes	0	0	0	0	0	1	0	1	0
PECS 520	VIC2	Pre	5	Yes	0	0	0	0	0	0	0	0	0
PECS 521	VIC2	Post	5	Yes	0	0	0	0	0	0	0	0	0
PECS 522	VIC2	Post	5	Yes	0	0	0	0	0	0	0	0	0
PECS 526	VIC3	Post	2	No	0	0	0	0	0	0	0	0	0
PECS 548	VIC3	Post	3	No	0	0	0	0	0	0	0	0	0
PECS 549	VIC3	Post	4	No	0	1	0	0	0	0	0	0	0
PECS 550	VIC3	Post	5	Yes	0	0	0	0	0	0	0	0	0
PECS 552	VIC3	Post	5	Yes	0	0	0	0	0	0	0	0	0
PECS 553	VIC3	Post	5	Yes	0	0	0	0	0	0	0	0	0
PECS 554	VIC3	Post	3	No	0	0	0	0	0	0	0	0	0
PECS 556	VIC3	Post	3	No	0	0	0	0	0	0	0	0	0
PECS 557	VIC3	Post	3	No	0	0	0	0	0	0	0	0	0
PECS 559	VIC3	Post	3	No	0	1	0	0	0	0	0	0	0
PECS 564	VIC3	Post	4	No	0	0	0	0	0	0	0	0	0
PECS 566	VIC3	Post	3	No	0	1	0	0	0	0	0	0	0
PECS 567	VIC3	Post	4	No	0	0	0	0	0	0	0	0	0
PECS 568	VIC3	Post	3	No	0	0	0	0	0	0	0	0	0
PECS 569	VIC3	Post	3	No	0	0	0	0	0	0	0	0	0
PECS 570	VIC3	Post	5	Yes	0	0	0	0	0	0	0	0	0
PECS 571	VIC3	Post	3	No	0	0	0	0	0	0	0	0	0
PECS 572	VIC3	Post	3	No	0	1	0	0	0	0	0	0	0
PECS 594	VIC4	Post	3	No	0	0	0	0	0	0	0	0	0
PECS 716	VIC5	Post	3	No	0	0	0	0	0	0	0	0	0
PECS 720	VIC5	Post	3	No	0	0	0	0	0	0	0	0	0
PECS 721	VIC5	Post	3	No	0	0	0	0	0	0	0	0	0
PECS 733	VIC5	Pre	4	No	0	0	0	0	0	0	0	0	0
PECS 743	VIC5	Pre	3	No	0	0	0	0	0	0	0	0	0
PECS 775	SA1	Pre	1	No	1	0	0	0	0	0	0	0	0
PECS 797	NSW3	Post	3	No	0	0	0	0	0	0	0	0	0
PECS 799	NSW3	Post	5	Yes	0	0	0	0	0	0	0	0	0
PECS 801	NSW3	Post	3	No	0	0	0	0	0	0	0	0	0
PECS 814	NSW3	Post	4	No	0	0	0	0	0	0	0	0	0
PECS 839	NSW3	Post	3	No	0	0	0	0	0	0	0	0	0
PECS 905	NSW4	Post	3	No	1	0	0	0	0	1	1	1	0
PECS 906	NSW4	Post	4	No	1	0	0	0	0	1	1	1	0
PECS 907	NSW4	Post	1	No	1	0	0	0	0	1	1	1	0
PECS 908	NSW4	Post	4	No	1	0	0	0	0	1	1	1	0
PECS 913	NSW4	Post	3	No	0	1	0	0	0	0	0	0	0
PECS 915	NSW4	Post	3	No	0	1	0	0	0	0	0	0	0
PECS 916	NSW4	Post	3	No	0	1	0	0	0	0	0	0	0
PECS 917	NSW4	Post	3	No	0	1	0	0	0	0	0	0	0
PECS 918	NSW4	Post	5	Yes	0	1	0	0	0	0	0	0	0
PECS 919	NSW4	Post	3	No	0	1	0	0	0	0	0	0	0
PECS 925	NSW4	Post	4	No	0	1	0	0	0	0	0	0	0
PECS 926	NSW4	Post	3	No	0	1	0	0	0	0	0	0	0
PECS 927	NSW4	Post	3	No	0	1	0	0	0	0	0	0	0
PECS 928	NSW4	Post	3	No	0	1	0	0	0	0	0	0	0
PECS 929	NSW4	Post	4	No	0	1	0	0	0	0	0	0	0
PECS 932	NSW4	Post	1	No	0	1	0	0	0	0	0	0	0
PECS 936	NSW4	Pre	3	No	0	1	0	0	0	0	0	0	0
PECS 940	NSW4	Pre	3	No	0	1	0	0	0	0	0	0	0
PECS 942	NSW4	Pre	1	No	0	1	0	0	0	0	0	0	0
PECS 946	VIC6	Pre	4	No	0	0	0	0	0	0	0	0	0
PECS 950	VIC6	Pre	3	No	0	1	0	0	0	1	1	0	0
PECS 955	VIC6	Pre	4	No	0	1	0	0	0	1	1	0	0
PECS 956	VIC6	Pre	4	No	0	1	0	0	0	1	1	0	0
PECS 957	VIC6	Post	5	Yes	0	1	0	0	0	1	1	0	0
PECS 958	VIC6	Post	3	No	0	1	0	0	0	1	1	0	0
PECS 959	VIC6	Post	3	No	0	1	0	0	0	1	1	0	0
PECS 971	VIC6	Post	4	No	0	1	0	0	0	0	0	0	0
PECS 975	VIC6	Post	5	Yes	0	1	0	0	0	0	0	0	0
PECS 976	VIC6	Post	3	No	0	1	0	0	0	1	1	0	0
PECS 977	VIC6	Post	3	No	0	1	0	0	0	1	1	0	0
PECS 978	VIC6	Post	3	No	0	1	0	0	0	1	1	0	0
PECS 979	VIC6	Post	3	No	0	1	0	0	0	1	1	0	0
PECS 982	VIC6	Post	3	No	0	1	0	0	0	1	1	0	0
PECS 984	VIC6	Post	3	No	0	1	0	0	0	1	1	0	0
PECS 985	VIC6	Post	3	No	0	1	0	0	0	1	1	0	0
PECS 986	VIC6	Post	3	No	0	1	0	0	0	0	0	0	0
PECS 987	VIC6	Post	4	No	0	1	0	0	0	1	1	0	0
PECS 988	VIC6	Post	4	No	0	1	0	0	0	1	1	0	0
PECS 991	VIC6	Pre	4	No	0	1	0	0	0	1	1	0	0
PECS 992	VIC6	Pre	4	No	0	1	0	0	0	0	0	0	0
PECS 994	VIC6	Pre	4	No	0	1	0	0	0	0	0	0	0
PECS 995	NSW5	Pre	2	No	0	0	0	0	0	0	0	0	0
PECS 996	NSW5	Pre	3	No	0	0	0	0	0	0	0	0	0
PECS 999	NSW5	Pre	1	No	0	0	0	0	0	0	0	0	0
PECS 1000	NSW5	Pre	2	No	0	0	0	0	0	0	0	0	0
PECS 1002	NSW5	Pre	3	No	0	0	0	0	0	0	0	0	0
PECS 1003	NSW5	Pre	3	No	0	0	0	0	0	0	0	0	0
PECS 1010	NSW5	Post	3	No	0	0	0	0	0	0	0	0	0
PECS 1017	NSW5	Post	5	Yes	0	1	0	0	0	0	0	0	0
PECS 1018	NSW5	Post	4	No	0	0	0	0	0	0	0	0	1
PECS 1020	NSW5	Post	3	No	0	0	0	0	0	0	0	0	0
PECS 1021	NSW5	Post	5	Yes	1	0	0	0	0	0	1	1	0
PECS 1024	NSW5	Post	3	No	1	0	0	0	0	0	1	1	0
PECS 1025	NSW5	Post	5	No	1	0	0	0	0	0	1	1	1
PECS 1026	NSW5	Post	3	No	0	1	0	0	0	0	0	0	0
PECS 1027	NSW5	Post	3	No	0	1	0	0	0	0	0	0	0
PECS 1028	NSW5	Post	5	No	1	0	0	0	0	0	1	1	0
PECS 1029	NSW5	Post	3	No	0	1	0	0	0	0	0	0	0
PECS 1030	NSW5	Post	3	No	0	1	0	0	0	0	0	0	0
PECS 1031	NSW5	Post	3	No	0	1	0	0	0	0	0	0	0
PECS 1032	NSW5	Post	3	No	0	1	0	0	0	0	0	0	0
PECS 1033	NSW5	Post	3	No	1	0	0	0	0	0	1	1	1
PECS 1034	NSW5	Post	3	No	0	1	0	0	0	0	0	0	1
PECS 1035	NSW5	Post	3	No	0	1	0	0	0	0	0	0	0
PECS 1037	NSW5	Post	3	No	0	1	0	0	0	0	0	0	0
PECS 1038	NSW5	Post	3	No	0	0	0	0	0	0	0	0	0
PECS 1040	NSW5	Pre	3	No	0	1	0	0	0	0	0	0	0
PECS 1041	NSW5	Pre	3	No	0	1	0	0	0	0	0	0	0
PECS 1044	NSW5	Pre	3	No	0	1	0	0	0	0	0	0	0
PECS 1045	NSW2	Pre	3	No	0	1	0	0	0	0	0	0	0
PECS 1046	NSW2	Pre	4	No	0	0	0	1	0	0	0	1	0
PECS 1047	NSW2	Pre	4	No	0	0	0	1	0	0	0	1	0
PECS 1048	NSW2	Pre	5	Yes	0	0	0	1	0	0	0	1	0
PECS 1049	NSW2	Pre	4	No	0	1	0	1	0	0	0	1	0
PECS 1050	NSW2	Pre	5	Yes	1	0	0	1	0	0	0	1	0
PECS 1051	NSW2	Pre	1	No	1	0	0	1	0	0	0	1	0
PECS 1052	NSW2	Pre	5	Yes	0	0	0	1	0	0	0	1	0
PECS 1053	NSW2	Pre	3	No	0	0	0	1	0	0	0	1	0
PECS 1054	NSW2	Post	3	No	1	0	0	1	0	0	0	1	0
PECS 1055	NSW2	Post	4	No	1	0	0	1	0	0	0	1	0
PECS 1056	NSW2	Post	3	No	0	0	0	1	0	0	0	0	0
PECS 1057	NSW2	Post	3	No	0	1	0	0	0	0	0	0	0
PECS 1058	NSW2	Post	5	Yes	0	1	0	0	0	0	0	0	0
PECS 1059	NSW2	Post	5	Yes	1	0	0	0	0	1	1	1	0
PECS 1060	NSW2	Post	5	Yes	1	0	0	0	0	1	1	1	0
PECS 1061	NSW2	Post	5	Yes	1	0	0	0	0	1	1	1	0
PECS 1062	NSW2	Post	5	Yes	1	0	0	0	0	1	1	1	0
PECS 1063	NSW2	Post	5	Yes	1	0	0	0	0	0	1	1	0
PECS 1065	NSW2	Post	5	Yes	1	0	0	0	0	0	1	1	1
PECS 1066	NSW2	Post	5	Yes	1	0	0	0	0	0	1	1	0
PECS 1067	NSW2	Post	5	Yes	1	0	0	0	0	0	1	1	1
PECS 1068	NSW2	Post	5	Yes	1	0	0	0	0	0	1	1	0
PECS 1069	NSW2	Post	5	Yes	1	0	0	0	0	1	1	1	0
PECS 1070	NSW2	Post	5	Yes	0	0	0	0	0	0	0	0	0
PECS 1071	NSW2	Post	4	No	1	0	0	1	0	0	1	1	0
PECS 1072	NSW2	Post	5	Yes	1	0	0	0	0	1	1	1	0
PECS 1073	NSW2	Post	5	Yes	1	0	0	0	0	1	1	1	0
PECS 1074	NSW2	Post	5	Yes	1	0	0	0	0	1	1	1	0
PECS 1075	NSW2	Post	5	Yes	1	0	0	0	0	1	1	1	0
PECS 1076	NSW2	Post	5	Yes	1	0	0	0	0	1	1	1	0
PECS 1077	NSW2	Post	5	Yes	1	0	0	1	0	0	1	1	0
PECS 1078	NSW2	Post	5	Yes	1	0	0	0	0	1	1	1	0
PECS 1079	NSW2	Post	3	No	1	0	0	1	0	0	1	1	0
PECS 1080	NSW2	Post	5	Yes	1	0	0	0	0	1	1	1	0
PECS 1082	NSW2	Post	5	Yes	1	0	0	1	0	0	1	1	0
PECS 1083	NSW2	Post	5	Yes	1	0	0	0	0	0	1	1	0
PECS 1084	NSW2	Post	5	Yes	1	0	0	0	0	0	1	1	0
PECS 1085	NSW2	Post	3	No	1	0	0	0	0	0	1	1	0
PECS 1086	NSW2	Post	5	Yes	0	1	0	0	0	0	0	0	0
PECS 1087	NSW2	Post	5	Yes	1	0	0	0	0	0	1	1	0
PECS 1088	NSW2	Post	5	Yes	0	1	0	0	0	0	0	0	0
PECS 1089	NSW2	Post	5	Yes	1	0	0	1	0	0	1	1	0
PECS 1091	NSW2	Pre	5	Yes	1	0	0	1	0	0	1	1	0
PECS 1092	NSW2	Pre	5	Yes	1	0	0	1	0	0	1	1	0
PECS 1094	NSW2	Pre	5	Yes	1	0	0	0	0	0	1	1	0
PECS 1116	NSW6	Pre	3	No	0	0	0	0	0	0	0	0	0
PECS 1130	VIC7	Pre	5	Yes	1	0	0	0	0	1	1	0	0
PECS 1131	VIC7	Pre	3	No	1	0	0	0	0	0	1	0	0
PECS 1132	VIC7	Post	3	No	1	0	0	0	0	0	1	0	0
PECS 1133	VIC7	Post	3	No	1	0	0	0	0	0	1	0	0
PECS 1134	VIC7	Post	3	No	1	0	0	0	0	0	1	0	0
PECS 1140	VIC7	Post	3	No	0	0	0	0	0	0	0	0	0
PECS 1141	VIC7	Post	3	No	0	0	0	0	0	0	0	0	0
PECS 1142	VIC7	Post	1	No	0	0	0	0	0	0	0	0	0
PECS 1143	VIC7	Post	3	No	0	0	0	0	0	0	0	0	0
PECS 1144	VIC7	Post	3	No	0	0	0	0	0	0	0	0	0
PECS 1145	VIC7	Post	1	No	0	0	0	0	0	0	0	0	0
PECS 1146	VIC7	Post	3	No	0	0	0	0	0	0	0	0	0
PECS 1147	VIC7	Post	3	No	0	0	0	0	0	0	0	0	0
PECS 1148	VIC7	Post	1	No	0	0	0	0	0	0	0	0	0
PECS 1149	VIC7	Post	1	No	0	0	0	0	0	0	0	0	0
PECS 1150	VIC7	Post	3	No	0	0	0	0	0	0	0	0	0
PECS 1151	VIC7	Post	3	No	0	0	0	0	0	0	0	0	0
PECS 1152	VIC7	Post	3	No	0	0	0	0	0	0	0	0	0
PECS 1153	VIC7	Post	4	No	0	0	0	0	0	0	0	0	0
PECS 1154	VIC7	Post	4	No	0	0	0	0	0	0	0	0	0
PECS 1155	VIC7	Post	3	No	0	0	0	0	0	0	0	0	0
PECS 1156	VIC7	Post	3	No	0	0	0	0	0	0	0	0	0
PECS 1158	VIC7	Post	4	No	1	0	0	0	0	0	0	0	0
PECS 1159	VIC7	Post	3	No	0	0	0	0	0	0	0	0	0
PECS 1161	VIC7	Post	3	No	0	0	0	0	0	0	0	0	0
PECS 1163	VIC7	Post	3	No	0	0	0	0	0	0	0	0	0
PECS 1164	VIC7	Post	4	No	0	0	0	0	0	0	0	0	0
PECS 1165	VIC7	Post	4	No	0	0	0	0	0	0	0	0	0
PECS 1166	VIC7	Post	3	No	0	0	0	0	0	0	0	0	1
PECS 1167	VIC7	Post	3	No	0	0	0	0	0	0	0	0	0
PECS 1168	VIC7	Post	3	No	0	0	0	0	0	0	0	0	1
PECS 1169	VIC7	Post	4	No	0	0	0	0	0	0	0	0	1
PECS 1171	VIC7	Post	4	No	0	0	0	0	0	0	0	0	1
PECS 1173	VIC7	Post	3	No	0	0	0	0	0	0	0	0	1
PECS 1174	VIC7	Post	5	No	0	0	0	0	0	0	0	0	1
PECS 1175	VIC7	Post	3	No	0	0	0	0	0	0	0	0	0
PECS 1176	VIC7	Post	3	No	0	0	0	0	0	0	0	0	0
PECS 1177	VIC7	Pre	4	No	0	0	0	0	0	0	0	0	0
PECS 1178	VIC7	Post	4	No	0	0	0	0	0	0	0	0	0
PECS 1179	VIC7	Post	1	No	0	0	0	0	0	0	0	0	0
PECS 1191	VIC8	Post	3	No	0	0	0	0	0	0	0	0	0
PECS 1207	VIC8	Post	3	No	0	0	0	0	0	0	0	0	0
PECS 1209	VIC8	Post	4	No	0	1	0	0	0	0	0	0	0
PECS 1210	VIC8	Post	3	No	0	1	0	0	0	0	1	0	0
PECS 1213	VIC8	Post	4	No	0	1	0	0	0	0	0	0	0
PECS 1216	VIC8	Post	5	Yes	0	1	0	0	0	0	0	0	0
PECS 1218	VIC8	Post	3	No	0	0	0	0	0	0	0	0	0
PECS 1223	VIC8	Post	4	No	0	1	0	0	0	0	0	0	0
PECS 1228	VIC8	Post	3	No	0	1	0	0	0	0	0	0	0
PECS 1255	VIC9	Post	3	No	0	1	0	0	0	0	0	0	0
PECS 1257	VIC9	Post	3	No	0	1	0	0	0	0	0	0	0
PECS 1258	VIC9	Post	3	No	0	1	0	0	0	0	0	0	0
PECS 1259	VIC9	Post	5	Yes	0	1	0	0	0	0	1	0	0
PECS 1264	VIC9	Post	3	No	0	1	0	0	0	0	0	0	0
PECS 1267	VIC9	Post	3	No	0	1	0	0	0	0	1	0	0
PECS 1295	VIC10	Post	5	Yes	1	0	0	0	0	1	1	0	0
PECS 1298	VIC10	Post	3	No	1	0	0	0	0	1	1	0	0
PECS 1299	VIC10	Post	3	No	1	0	0	0	0	1	1	0	0
PECS 1300	VIC10	Post	4	No	1	0	0	0	0	1	1	0	0
PECS 1301	VIC10	Post	4	No	1	0	0	0	0	1	1	0	0
PECS 1303	VIC10	Post	5	Yes	1	0	0	0	0	1	1	0	0
PECS 1304	VIC10	Post	3	No	1	0	0	0	0	1	1	0	0
PECS 1305	VIC10	Post	3	No	1	0	0	0	0	1	1	0	0
PECS 1306	VIC10	Post	2	No	1	0	0	0	0	1	1	0	0
PECS 1308	VIC10	Post	3	No	1	0	0	0	0	0	0	0	0
PECS 1309	VIC10	Post	3	No	1	0	0	0	0	1	1	0	0
PECS 1310	VIC10	Post	3	No	0	0	0	0	0	0	0	0	0
PECS 1311	VIC10	Post	1	No	1	0	0	0	0	1	1	0	0
PECS 1312	VIC10	Post	3	No	1	0	0	0	0	1	1	0	0
PECS 1313	VIC10	Post	3	No	1	0	0	0	0	1	1	0	0
PECS 1315	VIC10	Post	5	Yes	0	1	0	0	0	0	0	0	0
PECS 1317	VIC10	Post	4	No	0	1	0	0	0	0	0	0	0
PECS 1318	VIC10	Post	5	Yes	0	1	0	0	0	0	0	0	0
PECS 1319	VIC10	Post	5	Yes	1	0	0	0	0	1	1	0	0
PECS 1324	VIC10	Post	4	No	0	1	0	0	0	0	0	0	0
PECS 1327	VIC10	Post	4	No	0	1	0	0	0	0	0	0	0
PECS 1569	NSW7	Post	3	No	0	0	0	0	0	0	0	0	0
PECS 1581	NSW7	Post	3	No	1	1	0	0	0	1	1	0	0
PECS 1584	NSW7	Post	3	No	0	1	0	0	0	0	0	0	0
PECS 1588	NSW7	Post	3	No	0	1	0	0	0	0	0	0	0
PECS 1589	NSW7	Post	3	No	0	1	0	0	0	0	0	0	0
PECS 1590	NSW7	Post	3	No	0	1	0	0	0	0	0	0	0
PECS 1591	NSW7	Post	3	No	0	1	0	0	0	0	0	0	0
PECS 1592	NSW7	Post	3	No	0	1	0	0	0	0	0	0	0
PECS 1593	NSW7	Post	3	No	0	1	0	0	0	0	0	0	0
PECS 1594	NSW7	Post	3	No	0	1	0	0	0	0	0	0	0
PECS 1595	NSW7	Post	3	No	0	1	0	0	0	0	0	0	0
PECS 1596	NSW7	Post	3	No	0	1	0	0	0	0	0	0	0
PECS 1597	NSW7	Post	3	No	0	1	0	0	0	0	0	0	0
PECS 1598	NSW7	Post	3	No	0	1	0	0	0	0	1	0	0
PECS 1599	NSW7	Post	5	Yes	0	1	0	0	0	0	0	0	0
PECS 1600	NSW7	Post	3	No	0	1	0	0	0	0	0	0	0
PECS 1601	NSW7	Post	3	No	0	1	0	0	0	0	0	0	0
PECS 1603	NSW7	Post	3	No	1	1	0	0	0	1	1	1	0
PECS 1604	NSW7	Post	3	No	1	0	0	0	0	1	1	1	0
PECS 1606	NSW7	Post	3	No	0	0	0	0	0	0	0	0	0
PECS 1607	NSW7	Post	3	No	0	1	0	0	0	0	0	0	0
PECS 1667	NSW8	Post	5	Yes	0	0	0	0	0	1	0	0	0
PECS 1670	NSW8	Post	5	Yes	0	0	0	0	0	1	0	0	0
PECS 1680	NSW8	Post	3	No	1	0	0	0	0	0	1	1	0
PECS 1682	NSW8	Post	3	No	1	0	0	0	0	1	1	0	0
PECS 1683	NSW8	Post	3	No	1	0	0	0	0	0	1	1	0
PECS 1684	NSW8	Post	3	No	1	0	0	0	0	1	1	0	0
PECS 1685	NSW8	Post	5	Yes	1	0	0	0	0	0	1	1	0
PECS 1686	NSW8	Post	3	No	1	0	0	0	0	0	1	1	0
PECS 1687	NSW8	Post	3	No	1	0	0	0	0	0	1	1	0
PECS 1688	NSW8	Post	3	No	1	0	0	0	0	1	1	0	0
PECS 1692	NSW8	Post	3	No	1	0	0	0	0	1	1	0	0
PECS 1693	NSW8	Pre	3	No	1	0	0	0	0	0	1	1	0
PECS 1695	NSW8	Pre	3	No	1	0	0	0	0	0	1	1	0
PECS 1696	NSW8	Pre	5	Yes	1	0	0	0	0	0	1	1	0
PECS 1762	NSW9	Pre	1	No	0	0	0	0	0	0	0	0	0
PECS 1763	NSW9	Pre	3	No	0	0	0	0	0	0	0	0	0
PECS 1765	NSW9	Pre	1	No	0	0	0	0	0	0	0	0	0
PECS 1766	NSW9	Pre	3	No	0	0	0	0	0	0	0	0	0
PECS 1767	NSW9	Post	5	Yes	0	0	0	0	0	0	0	0	0
PECS 1768	NSW9	Post	3	No	0	0	0	0	0	0	0	0	0
PECS 1769	NSW9	Post	2	No	0	0	0	0	0	0	0	0	0
PECS 1773	NSW9	Post	5	Yes	0	1	0	0	0	0	0	0	0
PECS 1774	NSW9	Post	5	Yes	0	1	0	0	0	0	0	0	0
PECS 1775	NSW9	Post	5	Yes	0	1	0	0	0	0	0	0	0
PECS 1777	NSW9	Post	5	Yes	0	1	0	0	0	0	0	0	0
PECS 1778	NSW9	Post	3	No	0	0	0	0	0	0	0	0	0
PECS 1779	NSW9	Post	3	No	0	1	0	0	0	0	0	0	0
PECS 1780	NSW9	Post	5	Yes	0	1	0	0	0	0	0	0	0
PECS 1781	NSW9	Post	3	No	0	1	0	0	0	0	0	0	0
PECS 1787	NSW9	Post	3	No	0	1	0	0	0	0	0	0	0
PECS 1788	NSW9	Post	5	Yes	0	1	0	0	0	0	0	0	0
PECS 1790	NSW9	Post	5	Yes	0	1	0	0	0	0	0	0	0
PECS 1792	NSW9	Post	3	No	0	0	0	0	0	0	0	0	0
PECS 1793	NSW9	Post	4	No	0	0	0	0	0	0	0	0	0
PECS 1794	NSW9	Post	3	No	0	0	0	0	0	0	0	0	0
PECS 1796	NSW9	Post	3	No	0	0	0	0	0	0	0	0	0
PECS 1797	NSW9	Post	1	No	0	0	0	0	0	0	0	0	0
PECS 1799	NSW9	Post	2	No	0	0	0	0	0	0	0	0	0
PECS 1805	NSW9	Post	3	No	0	0	0	0	0	0	0	0	0
PECS 1807	NSW9	Post	4	No	0	1	0	0	0	0	0	0	0
PECS 1808	NSW9	Post	3	No	0	1	0	0	0	0	1	0	0
PECS 1809	NSW9	Post	3	No	0	1	0	0	0	0	0	0	0
PECS 1810	NSW9	Post	4	No	0	1	0	0	0	0	0	0	0
PECS 1811	NSW9	Post	5	Yes	0	1	0	0	0	0	0	0	0
PECS 2017	SA2	Post	2	No	0	1	0	0	0	0	0	0	0
PECS 2019	SA2	Post	3	No	0	1	0	0	0	0	0	0	0
PECS 2020	SA2	Post	3	No	0	1	0	0	0	0	0	0	0
PECS 2022	SA2	Post	3	No	0	1	0	0	0	0	0	0	0
PECS 2023	SA2	Post	3	No	0	1	0	0	0	0	0	0	0
PECS 2024	SA2	Post	3	No	0	1	0	0	0	0	0	0	0
PECS 2025	SA2	Post	3	No	0	1	0	0	0	0	0	0	0
PECS 2028	SA2	Post	5	Yes	0	1	0	0	0	0	0	0	0
PECS 2029	SA2	Post	3	No	0	1	0	0	0	0	0	0	0
PECS 2030	SA2	Post	4	No	0	1	0	0	0	0	0	0	0
PECS 2031	SA2	Post	4	No	0	1	0	0	0	0	0	0	0
PECS 2036	SA2	Post	3	No	0	1	0	0	0	0	0	0	0
PECS 2047	SA3	Post	3	No	1	0	0	0	0	1	1	1	0
PECS 2048	SA3	Post	3	No	1	0	0	0	0	1	1	1	0
PECS 2049	SA3	Post	2	No	0	0	0	0	0	0	0	0	0
PECS 2050	SA3	Post	3	No	0	1	0	0	0	0	0	0	0
PECS 2051	SA3	Post	3	No	0	0	0	0	0	0	0	0	0
PECS 2052	SA3	Post	4	No	0	0	0	0	0	0	0	0	0
PECS 2053	SA3	Post	3	No	0	1	0	0	0	0	0	0	0
PECS 2055	SA3	Post	3	No	1	0	0	0	0	1	1	1	0
PECS 2056	SA3	Post	3	No	0	1	0	0	0	0	0	0	0
PECS 2058	SA3	Post	3	No	1	0	0	0	0	1	1	1	0
